# Supplementary material for: Protective Effect of GIP against Monosodium Glutamate-Induced Ferroptosis in Mouse Hippocampal HT-22 Cells through the MAPK Signaling Pathway
Source: Antioxidants (Basel). 2022 Jan 19;11(2):189. doi: 10.3390/antiox11020189 (PMC8868324; doi:10.3390/antiox11020189)
Supplement: Supplementary file 1 [file antioxidants-11-00189-s001.zip]

Archive with 1 entries (1 files):
- antioxidants-1526067-supplementary.pdf
